# Supplementary material for: X-ray Diffraction Analysis and Williamson-Hall Method in USDM Model for Estimating More Accurate Values of Stress-Strain of Unit Cell and Super Cells (2 × 2 × 2) of Hydroxyapatite, Confirmed by Ultrasonic Pulse-Echo Test
Source: Materials (Basel). 2021 May 30;14(11):2949. doi: 10.3390/ma14112949 (PMC8198306; doi:10.3390/ma14112949)
Supplement: Supplementary file 1 [file materials-14-02949-s001.zip]

Archive with 1 entries (1 files):
- materials-1181177-supplementary.pdf
